# Supplementary material for: Stereotactic Radiofrequency Ablation for Treatment-Refractory Depression: A Systematic Review and Meta-Analysis
Source: Brain Sci. 2022 Oct 12;12(10):1379. doi: 10.3390/brainsci12101379 (PMC9599878; doi:10.3390/brainsci12101379)
Supplement: Supplementary file 1 [file brainsci-12-01379-s001.zip]

Archive with 1 entries (1 files):
- brainsci-1952224-supplementary.pdf
